# Supplementary material for: Antagonistic Roles for H3K36me3 and H3K27me3 in the Cold-Induced Epigenetic Switch at Arabidopsis FLC
Source: Curr Biol. 2014 Aug 4;24(15):1793–7. doi: 10.1016/j.cub.2014.06.047 (PMC4123163; doi:10.1016/j.cub.2014.06.047)
Supplement: Table S1. Primers Used in The Paper, Related to Figure 1 [file mmc2.xlsx]

## Sheet: Sheet1
Supplemental table. Primers used in the paper
Primers used for FLC ChIP
Primer position	Sequence 5’-3’
FLC_-2320_F	ATCCAGAAAAGGGCAAGGAG
FLC_2267_R	CGAATCGATTGGGTGAATG
FLC_-1599_F	TGGAGGGAACAACCTAATGC
FLC_-1530_R	TCATTGGACCAAACCAAACC
FLC_-392_F	ACTATGTAGGCACGACTTTGGTAAC
FLC_272_R	TGCAGAAAGAACCTCCACTCTAC
FLC_-49_F	GCCCGACGAAGAAAAAGTAG
FLC_53_R	TCCTCAGGTTTGGGTTCAAG
FLC_157_F	CGACAAGTCACCTTCTCCAAA
FLC_314_R	AGGGGGAACAAATGAAAACC
FLC_416_F	GGCGGATCTCTTGTTGTTTC
FLC_502_R	CTTCTTCACGACATTGTTCTTCC
FLC_652_F	CGTGCTCGATGTTGTTGAGT
FLC_809_R	TCCCGTAAGTGCATTGCATA
FLC_1144_F	CCTTTTGCTGTACATAAACTGGTC
FLC_1257_R	CCAAACTTCTTGATCCTTTTTACC
FLC_1533_F	TTGACAATCCACAACCTCAATC
FLC_1670_R	TCAATTTCCTAGAGGCACCAA
FLC_1933_F	AGCCTTTTAGAACGTGGAACC
FLC_2171_R	TCTTCCATAGAAGGAAGCGACT
FLC_2465_F	AGTTTGGCTTCCTCATACTTATGG
FLC_2560_R	CAATGAACCTTGAGGACAAGG
FLC_3197_F	GGGGCTGCGTTTACATTTTA
FLC_3333_R	GTGATAGCGCTGGCTTTGAT
FLC_3998_F	CTTTTTCATGGGCAGGATCA
FLC_4178_R	TGACATTTGATCCCACAAGC
FLC_4322_F	AGAACAACCGTGCTGCTTTT
FLC_4469_R	TGTGTGCAAGCTCGTTAAGC
FLC_5139_F	CCGGTTGTTGGACATAACTAGG
FLC_5244_R	CCAAACCCAGACTTAACCAGAC
FLC_5643_F	TGGTTGTTATTTGGTGGTGTG
FLC_5758_R	ATCTCCATCTCAGCTTCTGCTC
FLC_6057_F	CGTGTGAGAATTGCATCGAG
FLC_6175_R	AAAAACGCGCAGAGAGAGAG
FLC_6877_F	TTGTAAAGTCCGATGGAGACG
FLC_6947_R	ACTCGGCGAGAAAGTTTGTG
Reference gene for active modifications
ACTIN_728_F	GATATTCAGCCACTTGTCTGTG
ACTIN_812_R	CTTACACATGTACAACAAAGAAGG
Reference gene for H3K27me3
STM_exon1_F	GCCCATCATGACATCACATC
STM_exon1_R	GGGAACTACTTTGTTGGTGGTG
Primers for ACTIN (at5g09810) ChIP
ACTIN_-871_F	CGTAGTTGATATGTATCTTGCTCC
ACTIN_-773_R	GATTGATCGGTTTTCGTGATATATC
ACTIN_-323_F	CCACAGTCCGTTTGTCTGCTC
ACTIN_-242_R	GCTTTTGTGGTTCGGACATCG
ACTIN_31_F	GAGCTATATATTCGCACATGTACTCG
ACTIN_124_R	GATACAGAAGATTCGAGAAGCAGC
ACTIN_446_F	GTTCGAAATGACTTCGTGTATG
ACTIN_570_R	CGCTTCATATGTTGATTATTGAG
ACTIN_728_F	GATATTCAGCCACTTGTCTGTG
ACTIN_812_R	CTTACACATGTACAACAAAGAAGG
ACTIN_1032_F	GGTATTGTAAGTAACTGGGATGAC
ACTIN_1113_R	CTCTGTGAGTAGAACTGGGTG
ACTIN_1352_F	GTGCTCGATTCTGGTGATGGTG
ACTIN_1424_R	GACCCGCAAGATCAAGACGAAG
ACTIN_1701_F	GAATGGAAGCTCCTGGAATCC
ACTIN_1786_R	GAACCACCACTGAGAACGATG
ACTIN_1950_F	CCTTCCAACAGGTAAAAATCC
ACTIN_2044_R	CCACATCTGATTCACACACAC
ACTIN_2317_F	CTTTAGGATGCTTGTGATGATG
ACTIN_2463_R	CACCCGATACTTAAATAATTGTCTC
Primers for UBC (at5g25760) ChIP
UBC_-839_F	GAGGCTGCAATAGTTGTCATAAG
UBC_-756_R	GTGTTCTGTCTTCTGTACCGTG
UBC_-523_F	GGACCTTCCTCATACTCATTGC
UBC_-448_R	GAGTTAAGAGCTAACATTGTTGCG
UBC_-296_F	CATAATCATCGCTATTCTCTCTCTC
UBC_-210_R	GATGCGAAACTATAATTGAACATAAAG
UBC_10_F	GTTCTCTTTGGGAAATTAGAGATG
UBC_107_R	CTCTTGATGCCTATTACATCAATC
UBC_221_F	AATGGACCGCTCTTATCAAAGGAC
UBC_316_R	GGTCAAGAATCGAACTTGAGGAGG
UBC_455_F	GGAGAAATATGTCTCGACATTTTG
UBC_557_R	GAGTCGCAGTTAAGAGGACTGTC
UBC_781_F	CGAATATTTCAGATATTTTTTGTC
UBC_892_R	GTATCCGAAATATGATTATATATCC
UBC_1114_F	GTGGTTGCTATGGAAAAAAGGG
UBC_1221_R	GCAAGAGGATCATCATCATCATC
UBC_1383_F	GGAATTTGTCAAACCAGTCTGATG
UBC_1449_R	CGAGAGAGCAGTTCAAAGCAGAAG
Primers for qRT-PCR
FLC_F	AGCCAAGAAGACCGAACTCA
FLC_R	TTTGTCCAGCAGGTGACATC
UBC_qPCR_F	CTGCGACTCAGGGAATCTTCTAA
UBC_qPCR_R	TTGTGCCATTGAATTGAACCC
